# Supplementary material for: Development and Characterization of Folic Acid-Conjugated Amodiaquine-Loaded Nanoparticles–Efficacy in Cancer Treatment
Source: Pharmaceutics. 2023 Mar 20;15(3):1001. doi: 10.3390/pharmaceutics15031001 (PMC10053199; doi:10.3390/pharmaceutics15031001)
Supplement: Supplementary file 1 [file pharmaceutics-15-01001-s001.zip]

Archive with 1 entries (1 files):
- pharmaceutics-2208153-supplementary.pdf
